# Supplementary material for: Prehospital Detection of Large Vessel Occlusion and Intracerebral Hemorrhage Using a Dual-Biomarker Point-of-Care Test
Source: Stroke Vasc Interv Neurol. 2026 Mar 2;6(3):e002170. doi: 10.1161/SVIN.125.002170 (PMC13138425; doi:10.1161/SVIN.125.002170)
Supplement: Supplementary file 2 [file svi2-6-e002170-s002.xlsx]

## Sheet: STROBE Cohort Checklist
Section	Item No	STROBE item (short)	Recommendation	Completed?	Where in manuscript	Where in supplement	Notes	Evidence keywords
Title/Abstract	1a	Study design in title/abstract	Indicate the study’s design with a commonly used term in the title or the abstract.	Yes	Abstract > Methods (prospective observational TIME cohort; retrospective secondary laboratory analysis).		Title does not state design explicitly; abstract does.	keywords: prospective observational; retrospective analysis
Title/Abstract	1b	Informative abstract	Provide in the abstract an informative and balanced summary of what was done and what was found.	Yes	Abstract (Background/Methods/Results/Conclusions) + Trial registration line.
Introduction	2	Background/rationale	Explain the scientific background and rationale for the investigation being reported.	Yes	Introduction (clinical need; limitations of scales; biomarker rationale; LVOne context).
Introduction	3	Objectives	State specific objectives, including any prespecified hypotheses.	Yes	End of Introduction ('This study aims to validate…').
Methods	4	Study design	Present key elements of study design early in the paper.	Yes	Methods > Study Design and Participants (TIME cohort source; ≤6h subset; retrospective testing; lab date).
Methods	5	Setting	Describe the setting, locations, and relevant dates, including periods of recruitment, exposure, follow-up, and data collection.	Yes	Methods > Study Design and Participants (Brandon Regional Hospital, Florida; enrollment May 2021–Aug 2022; lab analysis May 2025).
Methods	6a	Participants	Give the eligibility criteria, and the sources and methods of selection of participants. Describe methods of follow-up.	Yes	Methods > Study Design and Participants (TIME inclusion/exclusion; ≤6h subset; no longitudinal follow-up).	Supplemental Figure S1 (cohort derivation).
Methods	6b	Matched studies	For matched studies, give matching criteria and number of exposed and unexposed.	NA	Not a matched study.
Methods	7	Variables	Clearly define all outcomes, exposures, predictors, potential confounders, and effect modifiers. Give diagnostic criteria, if applicable.	Yes	Methods > Clinical Decision Rule and Reference Standard (LVO, ICH definitions; FAST-ED thresholds; biomarker positivity).		Confounders not modeled; primary analyses are diagnostic performance.
Methods	8	Data sources/measurement	For each variable of interest, give sources of data and details of methods of assessment (measurement). Describe comparability if more than one group.	Yes	Methods > Index test & Biomarker Interpretation; Clinical Decision Rule & Reference Standard; Statistical Analysis.	Supplemental Table S2 (specimen-matrix comparison methods/results).	Blinded operators for D-dimer scoring described in Index test section.
Methods	9	Bias	Describe any efforts to address potential sources of bias.	Yes	Methods > Index test (two blinded operators; consensus); Reference standard based on neuroradiology report; prespecified thresholds.
Methods	10	Study size	Explain how the study size was arrived at.	Yes	Methods > Study Design and Participants (specificity-based power/sample size justification).
Methods	11	Quantitative variables	Explain how quantitative variables were handled in analyses; describe groupings and why.	Yes	Methods > Statistical Analysis (continuous vs categorical summaries; FAST-ED categories in Table 1; log10(GFAP+1) for logistic regression).
Methods	12a	Statistical methods	Describe all statistical methods, including those used to control for confounding.	Yes	Methods > Statistical Analysis (tests, FDR correction; diagnostic performance with CI method; ROC/AUC; logistic regression).		No multivariable confounding adjustment performed; stated implicitly via univariable models/diagnostic metrics.
Methods	12b	Subgroups/interactions	Describe any methods used to examine subgroups and interactions.	NA	No subgroup or interaction analyses reported beyond diagnostic group comparisons.
Methods	12c	Missing data	Explain how missing data were addressed.	Yes	Methods > Study Design and Participants (minimal missingness; no imputation; available-case with varying denominators).	Table 1 (variable denominators / footnotes if present).
Methods	12d	Loss to follow-up	If applicable, explain how loss to follow-up was addressed.	NA	Methods > Study Design and Participants ('There was no longitudinal patient follow-up.').
Methods	12e	Sensitivity analyses	Describe any sensitivity analyses.	Yes	Methods > Statistical Analysis (D-dimer threshold sensitivity analysis for LVOne v2).	Supplemental Table S4 (D-dimer threshold sensitivity).
Results	13a	Participants at each stage	Report numbers of individuals at each stage of study—eligible, included, analysed.	Yes	Results > Patient Cohort Characteristics (382 recruited; 324 analytic; 210 ≤6h cohort).	Supplemental Figure S1 (flow diagram).
Results	13b	Reasons for non-participation	Give reasons for non-participation at each stage.	Yes	Results > Patient Cohort Characteristics (with reference to flow diagram).	Supplemental Figure S1.	Ensure flow diagram includes exclusions with reasons; referenced in text.
Results	13c	Flow diagram	Consider use of a flow diagram.	Yes	Results references Supplemental Figure S1.	Supplemental Figure S1.
Results	14a	Descriptive data	Give characteristics of study participants and information on exposures/confounders.	Yes	Results > Patient Cohort Characteristics; Table 1.	Supplemental Table S1 (expanded mimics data).
Results	14b	Missing data by variable	Indicate number of participants with missing data for each variable of interest.	Yes	Methods statement + Table 1 denominators/notes.		Missingness reported (sex 1/210; arrival 5/210); ensure Table 1 reflects denominators.
Results	14c	Follow-up time	Summarise follow-up time (eg, average and total amount).	NA	No follow-up; stated in Methods.
Results	15	Outcome data	Report numbers of outcome events or summary measures over time.	Yes	Results (counts and performance for LVO and ICH); Table 2.	Supplemental Table S3 (modeled counts per 1,000).
Results	16a	Main results estimates	Give unadjusted estimates and, if applicable, adjusted estimates and their precision; specify confounders.	Yes	Results > Diagnostic Performance of LVOne Versions (Se/Sp/PPV/NPV with 95% CI; ROC/AUC; logistic regression OR with CI).		Adjusted estimates not applicable; logistic regression is univariable.
Results	16b	Category boundaries	Report category boundaries when continuous variables were categorized.	Yes	Methods/Results (FAST-ED thresholds ≥3 and ≥1; D-dimer positivity threshold; FAST-ED categories in Table 1).
Results	16c	Absolute risk translation	If relevant, consider translating estimates of relative risk into absolute risk for a meaningful time period.	Yes	Results > Modelled Triage Impact (expected outcomes per 1,000; functional independence gains).	Supplemental Table S3; Supplemental Figure S3.
Results	17	Other analyses	Report other analyses done—eg analyses of subgroups and interactions, and sensitivity analyses.	Yes	Results (specimen-matrix comparison; biomarker–severity association; logistic regression for ICH; sensitivity analysis reference).	Supplemental Table S2, S4; Supplemental Figure S2.
Discussion	18	Key results	Summarise key results with reference to study objectives.	Yes	Discussion opening paragraphs.
Discussion	19	Limitations	Discuss limitations, including potential bias or imprecision; direction and magnitude where possible.	Yes	Discussion > Limitations paragraph.
Discussion	20	Interpretation	Give a cautious overall interpretation considering objectives, limitations, multiplicity, similar studies.	Yes	Discussion (context vs Gaude et al.; implications; caution).
Discussion	21	Generalisability	Discuss generalisability (external validity).	Yes	Discussion (need for prospective validation in diverse EMS settings; use with capillary whole blood).
Other	22	Funding	Give the source of funding and the role of the funders for the present study and, if applicable, for the original study.	Yes	Back matter: Sources of Funding; Disclosures; Acknowledgments.

## Sheet: Notes
How to use this checklist
• Completed? uses Yes / Partial / No / NA.
• 'Where in manuscript' uses section/subsection names (page/line numbers can be added after final typesetting).
• If the journal requests page/line numbers, export the final Word to PDF and update the 'Where' column accordingly.
Generated for: LVOne_Manuscript_Main.docx
